# Supplementary material for: An efficient algorithm for finding all possible input nodes for controlling complex networks
Source: Sci Rep. 2017 Sep 6;7:10677. doi: 10.1038/s41598-017-10744-w (PMC5587595; doi:10.1038/s41598-017-10744-w)
Supplement: Supplementary file 2 — Source code 2 [file 41598_2017_10744_MOESM2_ESM.zip]

Archive with 1 entries (1 files):
- EnumeratingInputNodesOld.java
